# Supplementary material for: Mapping and Introgression of QTL Involved in Fruit Shape Transgressive Segregation into ‘Piel de Sapo’ Melon (Cucucumis melo L.)
Source: PLoS One. 2014 Aug 15;9(8):e104188. doi: 10.1371/journal.pone.0104188 (PMC4134209; doi:10.1371/journal.pone.0104188)
Supplement: File S1 — Morphological data in the 84 F2 individuals comprising the selective genotyping subpopulation for the three traits studied (FL, FD and FS). (XLSX) [file pone.0104188.s003.xlsx]

## Sheet: phenotypes and genotypes
F2 individual	Location	FL	FD	FS	ECM230	AI_09-F07	CMSNP83	ECM58	ECM173	CMSNP410	ECM110	F116	ECM138	CMCTN4	CMSNP774	CMSNP431	AluICAPS	ECM61	CMSNP1057	CMSNP1003	CMSNP886	GCM548	CMBR100	CMGA128	CMSNP540	CMSNP275	AI_18-E05	CMN22_85	CMSNP769	ECM205	CMSNP998	CSCCT571	ECM108	CMSNP264	CMSNP147	CMBR89	CMSNP751	CMSNP187	CMTCN6	CMSNP677	CMSNP24	ECM231	GCM155	PS_07-E07	ECM198	ECM181	CMSNP437	GCM262	CMTCN9
3M70-22	Cabrils	27	11	2.455	B	B	B	H	H	H	H	H	H	H	A	A	A	H	A	H	H	H	A	H	H	H	H	A	A	H	H	-	B	B	B	B	H	H	H	H	H	H	A	A	H	H	H	H	H
3M70-26	Cabrils	25.5	10	2.55	H	A	H	H	H	B	B	B	B	B	H	H	H	B	B	H	H	H	B	B	B	B	B	H	H	B	B	-	H	H	H	H	-	-	A	H	A	A	A	A	H	H	H	H	H
3M70-46	Cabrils	24	11	2.182	H	H	H	B	B	B	B	B	H	H	A	A	H	H	H	H	H	H	H	H	H	H	H	A	A	A	A	-	B	B	B	B	H	H	A	A	A	A	A	A	H	H	B	B	B
3M70-47	Cabrils	19	17	1.118	H	H	H	A	H	H	B	B	B	B	H	H	H	H	H	H	H	H	H	H	H	H	H	H	H	H	H	H	H	A	A	A	H	H	H	H	A	A	A	A	H	B	B	B	B
3M70-62	Cabrils	31.5	13.5	2.333	H	H	B	H	H	H	H	H	H	H	B	B	H	H	H	H	A	A	H	B	B	B	H	H	H	H	A	-	A	A	A	-	H	H	B	B	H	H	H	H	H	-	H	H	H
3M70-67	Cabrils	24	10	2.4	-	H	H	B	B	H	H	H	H	H	H	H	H	H	H	H	B	B	H	-	H	H	A	-	H	H	H	-	H	H	H	-	B	B	B	B	B	B	B	B	B	H	H	H	H
3M70-69	Cabrils	9.5	11	0.864	H	H	H	H	H	A	A	A	A	A	H	B	H	H	B	H	H	A	B	B	H	H	H	H	H	A	H	H	H	B	B	H	B	B	H	H	H	H	H	H	B	A	B	H	H
3M70-70	Cabrils	14.5	13	1.115	A	A	H	H	H	A	A	A	H	H	B	B	B	B	B	B	B	B	H	H	H	H	H	H	H	H	H	A	A	A	A	H	H	H	H	H	H	H	H	H	H	H	A	H	H
3M70-79	Cabrils	36	12	3	B	B	B	-	H	H	H	B	B	B	A	A	A	B	B	B	H	H	A	H	A	A	H	A	A	A	A	-	H	H	B	B	B	B	B	A	A	H	H	H	A	H	H	H	H
3M70-83	Cabrils	11.5	11	1.045	A	A	A	H	H	H	H	H	H	H	H	H	B	B	B	B	B	B	H	H	H	H	H	H	H	H	H	H	A	A	A	A	B	B	A	A	H	H	H	H	A	A	A	H	H
3M70-85	Cabrils	16	14	1.143	B	H	A	A	A	A	A	A	A	A	B	B	B	H	H	H	A	A	H	H	H	H	H	H	H	H	A	H	H	H	B	B	H	H	H	B	H	H	H	H	H	B	B	H	H
3M70-90	Cabrils	16	14	1.143	H	A	A	A	A	A	A	A	H	H	H	B	B	B	B	B	B	H	H	H	H	H	H	H	H	H	H	B	H	H	H	-	B	B	H	H	H	H	H	H	A	H	H	H	H
3M70-92	Cabrils	32	11	2.909	-	H	H	H	H	H	H	H	H	H	B	B	H	H	H	H	B	A	A	H	H	-	A	H	H	A	B	-	A	A	H	H	B	H	H	H	H	A	A	H	A	-	H	H	H
3M70-94	Cabrils	25.5	11	2.318	-	A	A	A	A	H	H	H	H	H	H	B	H	-	H	H	H	A	B	H	B	H	A	B	B	B	H	-	B	H	H	H	H	H	A	B	H	H	H	H	H	B	B	B	B
3M70-96	Cabrils	23.7	10.5	2.257	-	H	A	A	A	A	A	A	H	H	B	B	B	B	B	H	H	H	H	H	H	H	B	H	H	H	H	H	A	A	A	A	B	B	A	A	A	A	A	A	A	B	B	B	B
3M70-98	Cabrils	13.5	13	1.038	A	H	B	H	H	H	H	H	B	B	B	B	B	B	B	H	H	H	A	H	A	A	H	-	B	H	B	H	B	B	B	B	H	H	H	H	H	H	H	H	H	H	A	H	H
3M70-100	Cabrils	28	11.5	2.435	B	H	B	H	H	H	H	H	B	B	H	B	H	H	B	H	H	A	H	H	A	H	H	H	B	H	H	B	B	B	B	B	B	H	H	H	H	H	A	A	H	B	H	H	B
3M70-106	Cabrils	28.5	12.4	2.298	A	H	H	H	H	H	H	H	B	B	H	H	A	A	A	A	A	A	B	B	B	B	B	H	H	H	H	H	H	H	H	A	B	B	H	H	H	H	B	B	A	A	A	H	H
3M70-110	Cabrils	16.5	14	1.179	B	B	B	B	B	H	H	H	H	H	B	B	B	H	H	H	H	B	H	H	H	H	H	H	H	H	H	A	H	H	B	B	B	B	H	B	B	B	B	B	B	H	H	H	H
3M70-130	Cabrils	10.5	10	1.05	B	H	H	H	H	A	A	A	A	A	H	B	B	B	B	H	H	B	B	B	H	H	H	-	H	B	H	A	A	B	B	-	H	H	H	H	H	B	B	H	H	-	B	H	H
3M70-134	Cabrils	24.5	10	2.45	-	A	H	B	B	B	H	H	H	H	H	H	A	A	A	A	A	H	B	B	B	B	H	H	B	B	B	-	H	H	A	A	H	H	H	H	H	H	H	H	H	-	H	H	H
3M70-135	Cabrils	16	14.5	1.103	-	B	B	H	H	H	H	H	B	B	A	A	H	H	A	H	A	-	H	H	H	H	H	-	H	H	A	H	B	B	B	-	B	B	A	A	A	A	A	A	A	-	H	H	B
3M70-136	Cabrils	12.5	13	0.962	-	H	-	H	H	A	A	A	A	H	H	B	B	-	H	H	A	A	-	H	A	-	A	-	H	H	H	-	H	H	H	-	B	B	H	A	H	B	B	B	A	H	H	H	H
3M70-140	Cabrils	13	12.5	1.04	A	A	A	H	H	A	A	A	A	A	B	B	B	B	B	B	H	H	B	B	B	B	B	H	H	H	B	H	H	H	A	A	H	H	H	H	H	H	H	H	H	A	A	H	H
3M70-142	Cabrils	12.5	10.5	1.19	H	H	H	H	H	H	H	H	A	A	B	B	B	H	H	H	H	H	B	B	B	B	B	H	H	H	H	B	H	H	H	-	B	-	H	H	H	B	B	B	H	H	H	-	H
3M70-143	Cabrils	33.5	14.5	2.31	A	A	A	H	H	H	H	H	H	-	H	H	H	A	A	A	A	A	H	H	H	H	B	B	B	B	B	-	H	H	H	H	H	H	B	H	H	H	H	H	H	A	A	H	H
3M70-145	Cabrils	17	17.5	0.971	B	H	H	H	H	B	B	B	H	H	B	B	B	B	B	H	B	B	B	B	B	B	B	H	A	A	A	H	B	B	B	B	B	B	H	H	H	H	H	H	B	H	H	H	H
3M70-148	Cabrils	36	14.5	2.483	-	-	-	H	H	-	B	-	-	B	-	-	H	A	-	-	-	H	B	B	-	-	-	B	-	A	-	-	A	-	-	-	H	H	A	-	-	B	B	-	H	A	-	H	H
3M70-150	Cabrils	19.5	16.5	1.182	-	B	B	B	B	H	H	H	H	H	A	A	A	H	H	-	B	B	H	H	H	H	H	B	B	B	B	H	B	B	B	B	H	H	H	H	H	A	H	H	H	-	H	H	B
3M70-154	Cabrils	25.5	10.5	2.429	-	H	A	H	H	H	H	H	H	H	A	A	A	H	H	H	H	A	H	H	H	H	H	H	H	B	B	-	B	B	H	-	H	H	A	A	A	H	H	H	H	-	H	H	H
3M70-157	Cabrils	37.5	16	2.344	A	-	-	H	H	-	B	-	B	-	-	-	-	H	-	-	-	H	B	B	-	-	-	-	-	H	-	-	H	-	-	-	H	H	B	-	-	A	A	-	H	A	-	-	-
3M70-159	Cabrils	12	7.5	1.6	-	H	H	-	-	B	-	B	-	-	H	H	-	-	H	-	B	-	-	-	H	H	H	-	B	-	B	-	-	H	H	-	-	-	-	H	H	-	-	H	-	-	H	H	H
3M70-168	Cabrils	18.5	13	1.423	H	H	B	H	H	H	H	B	H	H	H	H	H	B	A	A	H	H	A	A	H	B	H	H	B	B	B	-	H	H	B	A	H	H	B	B	H	B	B	H	H	A	H	H	H
3M70-170	Cabrils	12.5	11	1.136	-	H	H	A	-	H	H	H	H	H	B	B	B	H	H	H	H	B	H	H	A	H	H	H	B	B	B	B	H	H	H	H	H	H	B	B	B	B	B	B	H	A	A	H	H
3M70-180	Cabrils	38	15.5	2.452	A	H	H	H	H	B	B	B	B	B	A	A	A	A	A	A	A	H	H	A	H	H	H	-	B	B	B	B	B	H	H	-	H	H	H	H	B	B	B	H	H	A	H	H	H
3M70-191	Cabrils	11.5	10.5	1.095	B	B	H	A	A	A	A	A	H	H	B	B	B	B	B	-	B	B	H	H	H	H	H	H	H	B	B	H	H	H	H	H	B	B	A	A	A	A	A	A	A	H	H	H	H
3M70-193	Cabrils	24	11	2.182	H	H	H	H	H	H	H	H	A	A	H	H	H	A	A	A	A	H	H	H	H	H	B	H	H	H	H	H	H	H	A	A	B	B	A	H	H	H	H	H	H	H	H	B	H
3M70-197	Cabrils	22	10	2.2	-	H	A	A	A	A	A	A	H	H	H	H	A	A	A	A	A	A	A	A	A	A	A	A	A	A	A	B	B	B	B	H	-	-	H	H	H	A	A	A	H	B	B	B	H
3	Zaragoza	9.2	10	0.92	-	B	B	B	B	H	H	H	H	H	H	B	B	B	B	B	H	H	H	H	H	H	H	A	A	A	H	H	H	B	H	B	B	B	H	A	H	H	H	H	A	H	H	B	H
4	Zaragoza	13	14	0.93	H	B	B	H	H	A	A	A	H	H	B	B	B	H	H	H	H	H	B	B	B	B	B	H	B	B	B	H	H	H	H	H	H	H	A	A	H	H	H	H	H	H	H	H	B
5	Zaragoza	28.5	12.5	2.28	H	H	H	B	B	H	H	H	H	H	H	H	H	H	H	B	H	H	-	-	H	H	H	B	B	B	B	H	H	H	H	H	B	B	H	H	B	B	B	B	B	H	H	H	H
7	Zaragoza	25	11	2.27	H	B	H	H	H	H	A	A	H	B	A	H	H	H	H	H	B	H	A	A	A	A	H	H	H	H	H	A	A	B	B	B	-	-	B	B	H	H	H	H	A	H	B	H	H
15	Zaragoza	31	10.7	2.8	A	H	B	B	B	B	B	B	H	H	B	-	H	A	A	A	H	H	H	H	H	H	H	H	H	H	H	H	H	H	A	A	B	B	H	H	H	H	H	H	A	A	A	H	H
18	Zaragoza	28.5	9.5	3	B	B	-	H	H	H	A	-	H	H	-	B	H	H	H	-	-	H	H	H	H	-	A	H	-	H	H	H	H	H	H	H	B	B	A	A	H	H	H	H	B	B	H	B	H
22	Zaragoza	24.95	9.05	2.74	H	H	H	A	A	A	A	A	A	A	B	B	H	A	A	A	A	H	H	H	H	H	B	H	H	H	A	A	A	A	H	H	H	H	A	H	H	H	H	H	H	H	H	H	H
25	Zaragoza	21.5	8.9	2.45	H	B	B	H	H	H	H	H	H	H	A	H	H	H	B	H	H	A	A	A	A	A	H	A	A	H	H	H	H	A	A	A	B	B	A	A	A	A	A	A	A	-	H	H	H
27	Zaragoza	21.25	7.75	2.74	-	A	A	A	A	A	A	A	B	B	B	H	H	H	A	A	H	H	A	A	A	A	A	A	H	H	H	H	H	H	H	-	H	H	A	H	A	A	A	A	H	-	H	B	H
52	Zaragoza	14.2	12.4	1.15	-	B	B	B	B	B	B	B	B	B	H	H	B	B	B	A	A	H	B	B	B	B	B	H	H	H	H	A	A	A	A	A	H	H	H	H	H	H	B	H	H	B	B	B	B
58	Zaragoza	36.6	12.3	2.98	B	B	B	B	H	H	H	A	A	A	H	H	A	A	A	H	H	-	-	-	A	A	A	-	A	A	A	H	H	H	H	-	H	H	B	B	B	B	B	B	H	H	H	H	H
61	Zaragoza	11.67	12	0.97	H	H	H	B	B	B	B	B	-	B	B	B	B	H	H	H	H	H	A	H	A	A	A	A	A	A	A	H	H	H	H	H	B	B	H	H	H	H	H	H	B	H	H	H	H
62	Zaragoza	14	11.5	1.15	H	H	B	B	B	B	B	H	A	H	B	B	B	H	H	H	H	B	A	H	H	H	H	A	A	B	B	B	B	B	B	B	-	-	B	B	B	B	H	H	B	B	B	H	B
65	Zaragoza	31	11.5	2.7	B	B	H	H	H	H	H	H	A	A	A	A	A	A	A	A	A	A	A	A	A	A	A	H	H	B	B	H	H	H	H	H	H	H	B	B	B	H	H	H	H	A	A	H	H
78	Zaragoza	29.1	11.05	2.54	H	H	B	B	B	B	B	B	B	B	H	H	A	H	H	H	B	B	H	H	H	H	H	H	H	H	H	B	B	H	A	H	H	H	H	H	H	H	H	H	H	-	H	H	H
80	Zaragoza	27.6	11.6	2.38	H	H	H	B	B	B	B	B	A	A	A	H	H	H	H	B	B	H	H	B	B	B	B	H	H	H	H	B	B	B	H	H	B	B	B	B	B	B	B	B	B	H	H	H	H
83	Zaragoza	22.5	8.33	2.7	-	A	A	-	H	H	H	H	H	H	H	H	B	B	B	B	B	B	H	H	H	H	H	H	H	H	H	H	H	A	A	A	B	B	A	A	H	H	H	H	A	A	A	H	H
86	Zaragoza	10.1	9.17	1.1	A	H	B	B	H	B	B	B	B	B	H	H	B	B	B	H	H	A	H	H	H	H	H	A	A	H	H	H	B	B	B	B	B	B	B	B	B	B	B	B	B	H	H	B	H
93	Zaragoza	37	13.7	2.7	H	H	H	A	A	A	A	H	H	H	H	H	H	A	A	A	H	B	H	H	H	H	H	H	H	A	H	H	H	H	H	H	B	B	H	B	H	H	A	A	B	B	B	B	B
97	Zaragoza	18.5	7.4	2.5	H	H	H	B	B	B	B	B	B	B	H	H	H	H	H	H	H	H	A	A	A	A	A	B	B	B	B	A	A	A	H	H	B	B	H	H	B	H	H	H	A	B	B	B	B
98	Zaragoza	15.5	15.3	1.01	H	H	H	H	H	H	H	H	H	B	H	H	H	H	H	H	H	H	B	B	B	B	H	B	B	B	B	H	H	B	B	B	-	-	H	H	H	H	H	H	H	A	A	H	H
100	Zaragoza	16	14	1.14	A	A	A	A	A	A	A	A	H	H	B	B	B	H	H	H	H	H	B	B	B	B	B	B	B	B	B	B	B	B	B	B	B	B	H	H	H	H	H	H	B	B	B	B	B
103	Zaragoza	12	12	1.09	B	-	-	A	H	-	B	-	-	B	B	-	B	B	-	-	B	B	A	A	-	-	-	H	-	H	-	H	H	B	-	H	B	-	H	-	-	-	B	-	H	H	H	-	-
104	Zaragoza	11.2	11.2	0.88	-	A	A	A	A	A	A	A	B	B	H	H	H	H	H	H	H	H	H	H	H	H	B	H	H	B	B	A	A	A	B	B	B	B	B	H	H	H	H	H	B	-	H	B	H
114	Zaragoza	12	11.5	1.04	-	B	H	A	A	H	A	H	H	A	H	B	B	B	H	H	H	B	H	A	A	A	H	A	-	H	H	B	B	H	H	B	B	B	B	B	H	B	B	H	B	H	H	H	H
118	Zaragoza	28.25	8.75	3.23	B	B	B	B	B	A	A	A	A	A	A	A	A	A	A	A	A	H	H	H	H	H	H	-	A	A	A	A	A	A	H	H	H	H	H	B	H	H	H	H	H	B	B	B	B
119	Zaragoza	11.5	11	1.05	H	H	H	A	A	A	A	H	B	H	H	H	B	B	B	B	B	H	A	A	A	A	H	A	A	A	B	A	A	H	H	H	H	H	A	B	B	B	B	B	H	H	H	H	H
130	Zaragoza	13.3	12.1	1.11	B	B	B	H	H	A	A	A	A	A	B	H	A	A	A	A	A	A	H	H	H	H	H	H	H	H	B	B	B	B	B	B	H	H	A	A	A	A	A	A	H	B	B	B	B
131	Zaragoza	8.6	7.4	1.16	A	H	B	H	H	H	H	H	H	H	A	A	H	H	H	H	H	H	H	H	H	H	H	H	H	H	H	H	B	B	B	B	B	B	B	A	H	H	H	H	A	H	H	B	H
136	Zaragoza	14.5	13.9	1.05	H	A	A	H	H	H	A	A	H	H	B	B	B	B	B	-	B	H	A	A	A	A	A	B	B	H	H	H	B	B	B	B	B	B	A	B	B	B	B	B	B	A	A	H	H
137	Zaragoza	10	11.6	0.86	B	B	H	H	H	A	A	H	H	H	H	H	H	H	H	H	B	H	A	A	A	H	H	H	H	H	H	H	H	H	H	H	B	-	A	A	A	A	A	A	H	H	H	H	H
138	Zaragoza	13.5	11.5	1.17	-	H	A	A	H	A	A	A	H	H	H	H	H	H	H	A	A	H	A	A	A	A	A	A	A	B	H	B	B	B	B	B	H	H	A	H	H	H	B	B	H	H	H	H	H
142	Zaragoza	7.07	8.23	0.86	-	H	H	H	H	H	B	B	B	B	B	B	B	H	B	B	A	A	A	A	A	A	A	-	H	H	H	H	H	H	B	H	H	H	A	H	A	A	A	H	H	B	H	B	-
143	Zaragoza	14	12	1.17	-	-	-	B	B	-	H	A	A	A	B	B	B	H	B	A	B	B	H	H	-	-	-	H	-	A	-	B	H	B	-	-	-	-	H	-	-	H	H	B	H	B	H	B	H
145	Zaragoza	26.5	8.7	3.05	H	H	A	H	H	B	B	B	H	H	H	H	A	A	A	A	A	H	A	A	A	-	A	H	H	H	H	B	H	H	A	A	-	-	A	A	A	A	A	A	A	A	H	H	B
149	Zaragoza	16	14.7	1.09	B	B	B	B	B	B	B	B	B	H	B	B	H	A	A	A	H	H	H	H	H	H	B	H	H	H	H	H	A	A	H	H	H	B	H	H	A	A	H	H	H	A	A	H	H
160	Zaragoza	11.67	10.8	1.08	B	H	H	A	A	H	H	H	H	H	H	H	H	H	H	B	B	B	A	A	A	A	A	A	H	H	H	H	B	B	B	B	H	H	H	H	H	H	B	H	-	H	H	H	H
164	Zaragoza	13.67	11.63	1.17	B	B	B	A	A	A	A	-	H	H	B	B	B	H	H	B	B	B	H	H	H	H	H	H	H	H	H	B	H	H	A	A	B	-	B	H	H	A	A	A	B	H	H	H	H
167	Zaragoza	27.5	11	2.5	H	H	B	H	H	H	H	H	H	H	H	H	H	B	B	-	B	B	B	B	B	B	B	B	B	H	H	A	A	A	A	A	B	-	A	A	A	H	H	H	H	B	B	B	B
170	Zaragoza	24.57	10.93	2.25	-	H	-	H	-	H	H	-	A	A	B	H	H	A	H	H	-	A	H	H	H	H	H	B	B	B	B	B	B	H	H	-	B	-	H	H	H	H	H	H	H	H	H	-	H
174	Zaragoza	27.5	10	2.75	-	B	-	-	H	A	A	-	H	H	A	H	A	A	A	H	B	H	H	H	H	H	H	A	H	H	H	B	B	B	B	-	-	-	H	A	H	H	B	H	H	-	H	H	H
175	Zaragoza	10	10.5	0.95	A	H	-	H	A	H	H	B	H	H	-	B	B	H	H	A	B	A	H	H	H	-	H	A	-	H	-	B	A	H	H	H	B	-	B	B	B	B	H	-	H	H	-	H	B
177	Zaragoza	27	11.2	2.41	H	-	-	B	H	B	B	H	B	B	-	-	H	H	B	-	-	H	B	B	B	-	-	H	-	H	A	A	H	H	-	H	B	-	B	-	B	B	B	-	H	H	-	H	H
180	Zaragoza	13	13	1	B	B	-	H	A	A	A	-	A	A	A	A	A	H	H	H	-	H	A	A	A	A	A	B	B	B	-	H	H	H	H	H	H	-	H	B	B	H	B	B	B	B	H	B	H
184	Zaragoza	15	13.2	1.14	B	B	-	H	A	B	B	A	B	H	-	-	H	H	H	H	-	H	B	B	B	B	B	H	A	A	-	H	H	H	-	H	B	-	B	-	H	H	H	H	A	H	H	H	H
187	Zaragoza	29	10	2.9	H	H	B	B	B	H	H	H	H	H	H	H	H	H	H	H	B	H	H	H	H	H	H	H	A	A	H	A	A	A	H	H	B	B	A	B	H	H	H	H	B	H	H	H	H
A	homozygous PI124112
B	homozygous 'Piel de Sapo'
H	heterozygous
-	missing data
[truncated: 77 more columns]

## Sheet: Hoja1
ECM230	AI_09-F07	CMSNP83	ECM58	ECM173	CMSNP410	ECM110	F116	ECM138	CMCTN4	CMSNP774	CMSNP431	AluICAPS	ECM61	CMSNP1057	CMSNP1003	CMSNP886	GCM548	CMBR100	CMGA128	CMSNP540	CMSNP275	AI_18-E05	CMN22_85	CMSNP769	ECM205	CMSNP998	CSCCT571	ECM108	CMSNP264	CMSNP147	CMBR89	CMSNP751	CMSNP187	CMTCN6	CMSNP677	CMSNP24	ECM231	GCM155	PS_07-E07	ECM198	ECM181	CMSNP437	GCM262	CMTCN9	ECM129	ECM92	CMSNP788	CMSNP460	ECM203
B	B	B	H	H	H	H	H	H	H	A	A	A	H	A	H	H	H	A	H	H	H	H	A	A	H	H	-	B	B	B	B	H	H	H	H	H	H	A	A	H	H	H	H	H	H	H	H	H	H
H	A	H	H	H	B	B	B	B	B	H	H	H	B	B	H	H	H	B	B	B	B	B	H	H	B	B	-	H	H	H	H	-	-	A	H	A	A	A	A	H	H	H	H	H	H	-	B	-	B
H	H	H	B	B	B	B	B	H	H	A	A	H	H	H	H	H	H	H	H	H	H	H	A	A	A	A	-	B	B	B	B	H	H	A	A	A	A	A	A	H	H	B	B	B	B	-	B	B	B
H	H	H	A	H	H	B	B	B	B	H	H	H	H	H	H	H	H	H	H	H	H	H	H	H	H	H	H	H	A	A	A	H	H	H	H	A	A	A	A	H	B	B	B	B	B	-	B	B	B
H	H	B	H	H	H	H	H	H	H	B	B	H	H	H	H	A	A	H	B	B	B	H	H	H	H	A	-	A	A	A	-	H	H	B	B	H	H	H	H	H	-	H	H	H	H	-	A	A	A
-	H	H	B	B	H	H	H	H	H	H	H	H	H	H	H	B	B	H	-	H	H	A	-	H	H	H	-	H	H	H	-	B	B	B	B	B	B	B	B	B	H	H	H	H	A	A	A	A	H
H	H	H	H	H	A	A	A	A	A	H	B	H	H	B	H	H	A	B	B	H	H	H	H	H	A	H	H	H	B	B	H	B	B	H	H	H	H	H	H	B	A	B	H	H	H	H	H	A	A
A	A	H	H	H	A	A	A	H	H	B	B	B	B	B	B	B	B	H	H	H	H	H	H	H	H	H	A	A	A	A	H	H	H	H	H	H	H	H	H	H	H	A	H	H	-	A	A	A	A
B	B	B	-	H	H	H	B	B	B	A	A	A	B	B	B	H	H	A	H	A	A	H	A	A	A	A	-	H	H	B	B	B	B	B	A	A	H	H	H	A	H	H	H	H	A	A	A	A	A
A	A	A	H	H	H	H	H	H	H	H	H	B	B	B	B	B	B	H	H	H	H	H	H	H	H	H	H	A	A	A	A	B	B	A	A	H	H	H	H	A	A	A	H	H	B	A	A	A	A
B	H	A	A	A	A	A	A	A	A	B	B	B	H	H	H	A	A	H	H	H	H	H	H	H	H	A	H	H	H	B	B	H	H	H	B	H	H	H	H	H	B	B	H	H	H	-	H	H	H
H	A	A	A	A	A	A	A	H	H	H	B	B	B	B	B	B	H	H	H	H	H	H	H	H	H	H	B	H	H	H	-	B	B	H	H	H	H	H	H	A	H	H	H	H	H	H	H	H	H
-	H	H	H	H	H	H	H	H	H	B	B	H	H	H	H	B	A	A	H	H	-	A	H	H	A	B	-	A	A	H	H	B	H	H	H	H	A	A	H	A	-	H	H	H	H	H	H	H	H
-	A	A	A	A	H	H	H	H	H	H	B	H	-	H	H	H	A	B	H	B	H	A	B	B	B	H	-	B	H	H	H	H	H	A	B	H	H	H	H	H	B	B	B	B	H	H	H	H	H
-	H	A	A	A	A	A	A	H	H	B	B	B	B	B	H	H	H	H	H	H	H	B	H	H	H	H	H	A	A	A	A	B	B	A	A	A	A	A	A	A	B	B	B	B	B	B	B	B	B
A	H	B	H	H	H	H	H	B	B	B	B	B	B	B	H	H	H	A	H	A	A	H	-	B	H	B	H	B	B	B	B	H	H	H	H	H	H	H	H	H	H	A	H	H	B	-	B	B	B
B	H	B	H	H	H	H	H	B	B	H	B	H	H	B	H	H	A	H	H	A	H	H	H	B	H	H	B	B	B	B	B	B	H	H	H	H	H	A	A	H	B	H	H	B	B	B	B	B	B
A	H	H	H	H	H	H	H	B	B	H	H	A	A	A	A	A	A	B	B	B	B	B	H	H	H	H	H	H	H	H	A	B	B	H	H	H	H	B	B	A	A	A	H	H	-	H	H	H	H
B	B	B	B	B	H	H	H	H	H	B	B	B	H	H	H	H	B	H	H	H	H	H	H	H	H	H	A	H	H	B	B	B	B	H	B	B	B	B	B	B	H	H	H	H	H	H	H	H	H
B	H	H	H	H	A	A	A	A	A	H	B	B	B	B	H	H	B	B	B	H	H	H	-	H	B	H	A	A	B	B	-	H	H	H	H	H	B	B	H	H	-	B	H	H	H	A	H	H	A
-	A	H	B	B	B	H	H	H	H	H	H	A	A	A	A	A	H	B	B	B	B	H	H	B	B	B	-	H	H	A	A	H	H	H	H	H	H	H	H	H	-	H	H	H	-	-	H	H	H
-	B	B	H	H	H	H	H	B	B	A	A	H	H	A	H	A	-	H	H	H	H	H	-	H	H	A	H	B	B	B	-	B	B	A	A	A	A	A	A	A	-	H	H	B	B	B	B	B	B
-	H	-	H	H	A	A	A	A	H	H	B	B	-	H	H	A	A	-	H	A	-	A	-	H	H	H	-	H	H	H	-	B	B	H	A	H	B	B	B	A	H	H	H	H	H	H	-	H	H
A	A	A	H	H	A	A	A	A	A	B	B	B	B	B	B	H	H	B	B	B	B	B	H	H	H	B	H	H	H	A	A	H	H	H	H	H	H	H	H	H	A	A	H	H	H	H	B	B	B
H	H	H	H	H	H	H	H	A	A	B	B	B	H	H	H	H	H	B	B	B	B	B	H	H	H	H	B	H	H	H	-	B	-	H	H	H	B	B	B	H	H	H	-	H	H	H	H	-	H
A	A	A	H	H	H	H	H	H	-	H	H	H	A	A	A	A	A	H	H	H	H	B	B	B	B	B	-	H	H	H	H	H	H	B	H	H	H	H	H	H	A	A	H	H	A	A	A	A	A
B	H	H	H	H	B	B	B	H	H	B	B	B	B	B	H	B	B	B	B	B	B	B	H	A	A	A	H	B	B	B	B	B	B	H	H	H	H	H	H	B	H	H	H	H	H	-	H	H	B
-	-	-	H	H	-	B	-	-	B	-	-	H	A	-	-	-	H	B	B	-	-	-	B	-	A	-	-	A	-	-	-	H	H	A	-	-	B	B	-	H	A	-	H	H	-	H	-	H	H
-	B	B	B	B	H	H	H	H	H	A	A	A	H	H	-	B	B	H	H	H	H	H	B	B	B	B	H	B	B	B	B	H	H	H	H	H	A	H	H	H	-	H	H	B	B	-	B	B	B
-	H	A	H	H	H	H	H	H	H	A	A	A	H	H	H	H	A	H	H	H	H	H	H	H	B	B	-	B	B	H	-	H	H	A	A	A	H	H	H	H	-	H	H	H	-	B	B	B	B
A	-	-	H	H	-	B	-	B	-	-	-	-	H	-	-	-	H	B	B	-	-	-	-	-	H	-	-	H	-	-	-	H	H	B	-	-	A	A	-	H	A	-	-	-	-	H	-	H	H
-	H	H	-	-	B	-	B	-	-	H	H	-	-	H	-	B	-	-	-	H	H	H	-	B	-	B	-	-	H	H	-	-	-	-	H	H	-	-	H	-	-	H	H	H	H	-	H	-	-
H	H	B	H	H	H	H	B	H	H	H	H	H	B	A	A	H	H	A	A	H	B	H	H	B	B	B	-	H	H	B	A	H	H	B	B	H	B	B	H	H	A	H	H	H	H	A	-	H	A
-	H	H	A	-	H	H	H	H	H	B	B	B	H	H	H	H	B	H	H	A	H	H	H	B	B	B	B	H	H	H	H	H	H	B	B	B	B	B	B	H	A	A	H	H	H	H	B	B	B
A	H	H	H	H	B	B	B	B	B	A	A	A	A	A	A	A	H	H	A	H	H	H	-	B	B	B	B	B	H	H	-	H	H	H	H	B	B	B	H	H	A	H	H	H	-	H	B	B	B
B	B	H	A	A	A	A	A	H	H	B	B	B	B	B	-	B	B	H	H	H	H	H	H	H	B	B	H	H	H	H	H	B	B	A	A	A	A	A	A	A	H	H	H	H	H	H	H	H	H
H	H	H	H	H	H	H	H	A	A	H	H	H	A	A	A	A	H	H	H	H	H	B	H	H	H	H	H	H	H	A	A	B	B	A	H	H	H	H	H	H	H	H	B	H	B	A	A	H	H
-	H	A	A	A	A	A	A	H	H	H	H	A	A	A	A	A	A	A	A	A	A	A	A	A	A	A	B	B	B	B	H	-	-	H	H	H	A	A	A	H	B	B	B	H	A	A	A	-	A
-	B	B	B	B	H	H	H	H	H	H	B	B	B	B	B	H	H	H	H	H	H	H	A	A	A	H	H	H	B	H	B	B	B	H	A	H	H	H	H	A	H	H	B	H	B	B	B	B	B
H	B	B	H	H	A	A	A	H	H	B	B	B	H	H	H	H	H	B	B	B	B	B	H	B	B	B	H	H	H	H	H	H	H	A	A	H	H	H	H	H	H	H	H	B	B	B	H	H	H
H	H	H	B	B	H	H	H	H	H	H	H	H	H	H	B	H	H	-	-	H	H	H	B	B	B	B	H	H	H	H	H	B	B	H	H	B	B	B	B	B	H	H	H	H	H	H	H	H	H
H	B	H	H	H	H	A	A	H	B	A	H	H	H	H	H	B	H	A	A	A	A	H	H	H	H	H	A	A	B	B	B	-	-	B	B	H	H	H	H	A	H	B	H	H	H	H	H	-	B
A	H	B	B	B	B	B	B	H	H	B	-	H	A	A	A	H	H	H	H	H	H	H	H	H	H	H	H	H	H	A	A	B	B	H	H	H	H	H	H	A	A	A	H	H	H	-	H	H	H
B	B	-	H	H	H	A	-	H	H	-	B	H	H	H	-	-	H	H	H	H	-	A	H	-	H	H	H	H	H	H	H	B	B	A	A	H	H	H	H	B	B	H	B	H	B	B	B	B	B
H	H	H	A	A	A	A	A	A	A	B	B	H	A	A	A	A	H	H	H	H	H	B	H	H	H	A	A	A	A	H	H	H	H	A	H	H	H	H	H	H	H	H	H	H	H	H	H	H	H
H	B	B	H	H	H	H	H	H	H	A	H	H	H	B	H	H	A	A	A	A	A	H	A	A	H	H	H	H	A	A	A	B	B	A	A	A	A	A	A	A	-	H	H	H	H	H	H	H	H
-	A	A	A	A	A	A	A	B	B	B	H	H	H	A	A	H	H	A	A	A	A	A	A	H	H	H	H	H	H	H	-	H	H	A	H	A	A	A	A	H	-	H	B	H	B	-	H	H	H
-	B	B	B	B	B	B	B	B	B	H	H	B	B	B	A	A	H	B	B	B	B	B	H	H	H	H	A	A	A	A	A	H	H	H	H	H	H	B	H	H	B	B	B	B	B	B	B	B	B
B	B	B	B	H	H	H	A	A	A	H	H	A	A	A	H	H	-	-	-	A	A	A	-	A	A	A	H	H	H	H	-	H	H	B	B	B	B	B	B	H	H	H	H	H	A	H	A	A	A
H	H	H	B	B	B	B	B	-	B	B	B	B	H	H	H	H	H	A	H	A	A	A	A	A	A	A	H	H	H	H	H	B	B	H	H	H	H	H	H	B	H	H	H	H	H	H	H	H	H
H	H	B	B	B	B	B	H	A	H	B	B	B	H	H	H	H	B	A	H	H	H	H	A	A	B	B	B	B	B	B	B	-	-	B	B	B	B	H	H	B	B	B	H	B	B	-	B	-	B
B	B	H	H	H	H	H	H	A	A	A	A	A	A	A	A	A	A	A	A	A	A	A	H	H	B	B	H	H	H	H	H	H	H	B	B	B	H	H	H	H	A	A	H	H	A	A	A	A	A
H	H	B	B	B	B	B	B	B	B	H	H	A	H	H	H	B	B	H	H	H	H	H	H	H	H	H	B	B	H	A	H	H	H	H	H	H	H	H	H	H	-	H	H	H	A	A	A	A	A
H	H	H	B	B	B	B	B	A	A	A	H	H	H	H	B	B	H	H	B	B	B	B	H	H	H	H	B	B	B	H	H	B	B	B	B	B	B	B	B	B	H	H	H	H	H	-	H	A	A
-	A	A	-	H	H	H	H	H	H	H	H	B	B	B	B	B	B	H	H	H	H	H	H	H	H	H	H	H	A	A	A	B	B	A	A	H	H	H	H	A	A	A	H	H	A	A	A	A	A
A	H	B	B	H	B	B	B	B	B	H	H	B	B	B	H	H	A	H	H	H	H	H	A	A	H	H	H	B	B	B	B	B	B	B	B	B	B	B	B	B	H	H	B	H	A	-	A	A	H
H	H	H	A	A	A	A	H	H	H	H	H	H	A	A	A	H	B	H	H	H	H	H	H	H	A	H	H	H	H	H	H	B	B	H	B	H	H	A	A	B	B	B	B	B	B	B	B	B	B
H	H	H	B	B	B	B	B	B	B	H	H	H	H	H	H	H	H	A	A	A	A	A	B	B	B	B	A	A	A	H	H	B	B	H	H	B	H	H	H	A	B	B	B	B	H	H	H	H	H
H	H	H	H	H	H	H	H	H	B	H	H	H	H	H	H	H	H	B	B	B	B	H	B	B	B	B	H	H	B	B	B	-	-	H	H	H	H	H	H	H	A	A	H	H	B	B	A	-	A
A	A	A	A	A	A	A	A	H	H	B	B	B	H	H	H	H	H	B	B	B	B	B	B	B	B	B	B	B	B	B	B	B	B	H	H	H	H	H	H	B	B	B	B	B	H	H	H	H	H
B	-	-	A	H	-	B	-	-	B	B	-	B	B	-	-	B	B	A	A	-	-	-	H	-	H	-	H	H	B	-	H	B	-	H	-	-	-	B	-	H	H	H	-	-	-	H	-	-	A
-	A	A	A	A	A	A	A	B	B	H	H	H	H	H	H	H	H	H	H	H	H	B	H	H	B	B	A	A	A	B	B	B	B	B	H	H	H	H	H	B	-	H	B	H	A	A	A	A	A
-	B	H	A	A	H	A	H	H	A	H	B	B	B	H	H	H	B	H	A	A	A	H	A	-	H	H	B	B	H	H	B	B	B	B	B	H	B	B	H	B	H	H	H	H	H	-	B	B	H
B	B	B	B	B	A	A	A	A	A	A	A	A	A	A	A	A	H	H	H	H	H	H	-	A	A	A	A	A	A	H	H	H	H	H	B	H	H	H	H	H	B	B	B	B	B	B	H	H	H
H	H	H	A	A	A	A	H	B	H	H	H	B	B	B	B	B	H	A	A	A	A	H	A	A	A	B	A	A	H	H	H	H	H	A	B	B	B	B	B	H	H	H	H	H	-	H	H	H	H
B	B	B	H	H	A	A	A	A	A	B	H	A	A	A	A	A	A	H	H	H	H	H	H	H	H	B	B	B	B	B	B	H	H	A	A	A	A	A	A	H	B	B	B	B	A	A	A	A	A
A	H	B	H	H	H	H	H	H	H	A	A	H	H	H	H	H	H	H	H	H	H	H	H	H	H	H	H	B	B	B	B	B	B	B	A	H	H	H	H	A	H	H	B	H	H	H	H	H	H
H	A	A	H	H	H	A	A	H	H	B	B	B	B	B	-	B	H	A	A	A	A	A	B	B	H	H	H	B	B	B	B	B	B	A	B	B	B	B	B	B	A	A	H	H	H	H	H	H	H
B	B	H	H	H	A	A	H	H	H	H	H	H	H	H	H	B	H	A	A	A	H	H	H	H	H	H	H	H	H	H	H	B	-	A	A	A	A	A	A	H	H	H	H	H	-	-	H	-	H
-	H	A	A	H	A	A	A	H	H	H	H	H	H	H	A	A	H	A	A	A	A	A	A	A	B	H	B	B	B	B	B	H	H	A	H	H	H	B	B	H	H	H	H	H	H	H	H	H	H
-	H	H	H	H	H	B	B	B	B	B	B	B	H	B	B	A	A	A	A	A	A	A	-	H	H	H	H	H	H	B	H	H	H	A	H	A	A	A	H	H	B	H	B	-	-	H	A	A	A
-	-	-	B	B	-	H	A	A	A	B	B	B	H	B	A	B	B	H	H	-	-	-	H	-	A	-	B	H	B	-	-	-	-	H	-	-	H	H	B	H	B	H	B	H	A	A	-	-	A
H	H	A	H	H	B	B	B	H	H	H	H	A	A	A	A	A	H	A	A	A	-	A	H	H	H	H	B	H	H	A	A	-	-	A	A	A	A	A	A	A	A	H	H	B	B	B	B	-	B
B	B	B	B	B	B	B	B	B	H	B	B	H	A	A	A	H	H	H	H	H	H	B	H	H	H	H	H	A	A	H	H	H	B	H	H	A	A	H	H	H	A	A	H	H	A	A	A	A	A
B	H	H	A	A	H	H	H	H	H	H	H	H	H	H	B	B	B	A	A	A	A	A	A	H	H	H	H	B	B	B	B	H	H	H	H	H	H	B	H	-	H	H	H	H	A	-	H	H	-
B	B	B	A	A	A	A	-	H	H	B	B	B	H	H	B	B	B	H	H	H	H	H	H	H	H	H	B	H	H	A	A	B	-	B	H	H	A	A	A	B	H	H	H	H	H	H	H	-	H
H	H	B	H	H	H	H	H	H	H	H	H	H	B	B	-	B	B	B	B	B	B	B	B	B	H	H	A	A	A	A	A	B	-	A	A	A	H	H	H	H	B	B	B	B	B	B	B	-	B
-	H	-	H	-	H	H	-	A	A	B	H	H	A	H	H	-	A	H	H	H	H	H	B	B	B	B	B	B	H	H	-	B	-	H	H	H	H	H	H	H	H	H	-	H	H	H	H	-	B
-	B	-	-	H	A	A	-	H	H	A	H	A	A	A	H	B	H	H	H	H	H	H	A	H	H	H	B	B	B	B	-	-	-	H	A	H	H	B	H	H	-	H	H	H	B	B	B	-	B
A	H	-	H	A	H	H	B	H	H	-	B	B	H	H	A	B	A	H	H	H	-	H	A	-	H	-	B	A	H	H	H	B	-	B	B	B	B	H	-	H	H	-	H	B	B	-	B	B	B
H	-	-	B	H	B	B	H	B	B	-	-	H	H	B	-	-	H	B	B	B	-	-	H	-	H	A	A	H	H	-	H	B	-	B	-	B	B	B	-	H	H	-	H	H	A	A	-	-	A
B	B	-	H	A	A	A	-	A	A	A	A	A	H	H	H	-	H	A	A	A	A	A	B	B	B	-	H	H	H	H	H	H	-	H	B	B	H	B	B	B	B	H	B	H	-	A	-	A	H
B	B	-	H	A	B	B	A	B	H	-	-	H	H	H	H	-	H	B	B	B	B	B	H	A	A	-	H	H	H	-	H	B	-	B	-	H	H	H	H	A	H	H	H	H	B	A	-	-	A
H	H	B	B	B	H	H	H	H	H	H	H	H	H	H	H	B	H	H	H	H	H	H	H	A	A	H	A	A	A	H	H	B	B	A	B	H	H	H	H	B	H	H	H	H	H	-	A	A	A
[truncated: 74 more columns]
