# Supplementary material for: Mapping and Introgression of QTL Involved in Fruit Shape Transgressive Segregation into ‘Piel de Sapo’ Melon (Cucucumis melo L.)
Source: PLoS One. 2014 Aug 15;9(8):e104188. doi: 10.1371/journal.pone.0104188 (PMC4134209; doi:10.1371/journal.pone.0104188)
Supplement: File S2 — Markers used in the mapping and QTL verification experiments. (XLSX) [file pone.0104188.s004.xlsx]

## Sheet: SSR markers
Marker type	Name	Reference	Forward primer sequence (5'-3')	Reverse primer sequence (5'-3')	Extension primer sequence (5'-3')
SSR	CMAGN75	Gonzalo et al. (2005)	TGGGTTTTCTTCTACTACTG	TGCTTTTACTCTCATTCAAC
SSR	CMAT141	Danin-Poleg et al. (2001)	AAGCACACCACCACCCGTAA	GTGAATGGTATGTTATCCTTG
SSR	CMATN22	Gonzalo et al. (2005)	CGGCAATCATCTTATCTTTC	AAGATTGAAGTGGGAAAATG
SSR	CMBR100	Ritschel et al. 2004	GGACCAAACCAAACCCATTA	ATGGGGATGAAGGGAGAAAG
SSR	CMBR123	Ritschel et al. 2004	TCCGAAGTAAACATCAAAGACA	GGTCAGTCAAGATAGTTACGGTTG
SSR	CMBR89	Ritschel et al. 2004	TCATCTCATTCTCATTCTTCCTCT	TGAGGTTTATGAGTGTGTGGTTTT
SSR	CMCAN90	Gonzalo et al. (2005)	CTAACGCTGACCCAACTCTC	GTGGTTGTGAGTTATGAGGAG
SSR	CMCT160a	Danin-Poleg et al. (2001)	GTCTCTCTCCCTTATCTTCCA	ACGGTGTTTGGTGTGAGAAG
SSR	CMCTN4	Gonzalo et al. (2005)	AAAACAAAAGCTCTCCACGA	CTTTCCTTTATTATGCCTACG
SSR	CMCTN7	Gonzalo et al. (2005)	AATGACACTGCCCACATTCT	AGGTTTTTCAATGGAGGGGA
SSR	CMGA128	Danin-Poleg et al. (2001)	ATGAAGAAGGGATATTCAAAG	ACTCCATTGTTGCTAACCTTT
SSR	CMN22_85	Fukino et al. 2007	GATGAAGATCGAGGGCTCTG	CGATACATCCCCCTCTGCTA
SSR	CMTCN14	Gonzalo et al. (2005)	TATATTGGCTTTGGCTCTCG	GATTCGTTATCTCGACCAAC
SSR	CMTCN41	Gonzalo et al. (2005)	CCCCAAGATTCGTATTAATC	TGGTAGTAGAGATGATATAC
SSR	CMTCN6	Gonzalo et al. (2005)	GCATTGCTCGATCAGTTTTAC	ACTCCGTCAAGATCCCAAAA
SSR	CMTCN8	Gonzalo et al. (2005)	CCTCCGCCACATATTACAAT	TTCATCTTGACACGTAAGAG
SSR	CMTCN9	Gonzalo et al. (2005)	CCCCCATATTCATCAAAACT	CTTCCTTTTTTTCACACCCT
SSR	CSCCT571	Danin-Poleg et al. (2001)	CCTTTCTGCTGTTTCTTCTTC	GAAGGAAGGAGTGAGGGGAAG
SSR	ECM105	Fernandez-Silva et al. (2008)	TTCTTGCAAATTGTCCAGACC	AGAGATTGGCCATCATCGAC
SSR	ECM108	Fernandez-Silva et al. (2008)	CGTTGGGGACCATAGGAGTT	TTCTCAACCCTCTGCCCTTA
SSR	ECM110	Fernandez-Silva et al. (2008)	CTTCAATCGCTAACCCTCCA	CTGGAACGATCGGAATAGGA
SSR	ECM128	Fernandez-Silva et al. (2008)	ATCAATTGTTCGTGGCATGAG	CTCACCAGCGCTGAGTTTATT
SSR	ECM129	Fernandez-Silva et al. (2008)	TCAGACTCCATTTCAGAGCCTA	CTTCAACCCCATTTTCTCACA
SSR	ECM138	Fernandez-Silva et al. (2008)	AAAATGAAAACTCTTCGGCAAG	AAAACCCTTCTTGCCCTTGT
SSR	ECM145	Fernandez-Silva et al. (2008)	AGGAGAGGGAAGGTTTGCAT	TACTGCTCCATTCCCTCGTT
SSR	ECM147	Fernandez-Silva et al. (2008)	GAAAGGTAGGAAGAAAGTGAAGA	ACTCTTGAAGCTGACCGATG
SSR	ECM150	Fernandez-Silva et al. (2008)	ACACACCTAATCTCCCTACCTTC	CTCAAACAACGTCAGCTGGT
SSR	ECM173	Fernandez-Silva et al. (2008)	CCACAGTGGAGGTACGTAGGA	CCCAACAACAGATTCAATACCC
SSR	ECM180	Fernandez-Silva et al. (2008)	GGGCTACCATGCATGTTTAAT	GGTAATTGATTTCATTTCTTGTCG
SSR	ECM181	Fernandez-Silva et al. (2008)	CCCCATCTCAATTTGTCACC	AGGTGGAGGAAGGGGTTAAA
SSR	ECM183	Fernandez-Silva et al. (2008)	TGTTGAAAAGAGGGGAAAAGG	GTATGCCCGTCGGAAACTC
SSR	ECM197	Fernandez-Silva et al. (2008)	TGTCTTCGCATCAATCCTACC	TTTTGAATCACACCCTTCTGC
SSR	ECM198	Fernandez-Silva et al. (2008)	CGTGGTGGATGGTAATTTCAC	ATCCCTTCGATTTCGTCAGAT
SSR	ECM203	Fernandez-Silva et al. (2008)	TGTACCACCAAAATCCTCAGC	GAGGAGGAAGAAGGAAATGGA
SSR	ECM205	Fernandez-Silva et al. (2008)	GATTCCTTGGGCTTGTACCTC	GCTAAGGAAAGGGTTTGTTCG
SSR	ECM218	Fernandez-Silva et al. (2008)	TCCTTTCCGGTTTGTGCTAAT	GGACCAAACATGGTTGAAAAG
SSR	ECM220	Fernandez-Silva et al. (2008)	GGCTTCTTTGCAAAACGTGAT	CCAAATTCACCACGAACAATC
SSR	ECM230	Fernandez-Silva et al. (2008)	CCCCATCAGTAAAGATGATGAA	TTGAAGAAGAAGGTAAGGGAGA
SSR	ECM231	Fernandez-Silva et al. (2008)	TGATTTTTGTTGCTGTGTTGA	CACAAAGCACACATTCCATTG
SSR	ECM52	Fernandez-Silva et al. (2008)	GAATCCCCATGATTTGAAGC	TGAACCACTTTCCTCCTCAAG
SSR	ECM58	Fernandez-Silva et al. (2008)	TTGAAGCTTCTTCACCTTCTCTTT	CACCCCACAAGGGTTCAATA
SSR	ECM61	Fernandez-Silva et al. (2008)	TTTCAAAAAGCGAACCAGCTA	TCGGACTCGATTACCAAACA
SSR	ECM63	Fernandez-Silva et al. (2008)	CCATTCATCTCCTCCTCAATTC	GGCGGCAAGTTTAAAGAACC
SSR	ECM66	Fernandez-Silva et al. (2008)	TGAACTAAACCCATGTGGAAAA	TTGAATTGGGGTTTTGAGTTG
SSR	ECM67	Fernandez-Silva et al. (2008)	CTCAACGAGTCGCCCAAG	TTGGTCGACGCTGTAATGTC
SSR	ECM77	Fernandez-Silva et al. (2008)	CGAGGAGGGAAAGGAAAGAG	AGGATCTCTCTTTGCGATGG
SSR	ECM78	Fernandez-Silva et al. (2008)	TCCCAATTCTTTCCACCAAA	CGGAATTGAGATGGGGAATA
SSR	ECM81	Fernandez-Silva et al. (2008)	CAACCATTCCTCCCATTCAT	CACCACCTGTGACATTGTACG
SSR	ECM88	Fernandez-Silva et al. (2008)	TGGGCCTACGCTACAAACTT	AGCAGCACAAAAGCACTTCA
SSR	ECM92	Fernandez-Silva et al. (2008)	TCAGACTCCATTTCAGAGCCTA	CAAGGAGCTCTCCCCATTATT
SSR	GCM112	Fernandez-Silva et al. (2008)	GCTTATCCCTCACCGAACAA	AATCGCCGATCTTCTTCAAA
SSR	GCM153	Fernandez-Silva et al. (2008)	TCTCATTCGCTCTTAGTGTA	AATTACCCTTCCTCTTCTTC
SSR	GCM155	Fernandez-Silva et al. (2008)	GCTTACAAGGATAAAAATGTC	GAATGTTGTTGATCAAAGTG
SSR	GCM181	Fernandez-Silva et al. (2008)	TGGTTAGTTAAAGAAGAGAGAG	ACGCAGCCATACACAGAC
SSR	GCM241	Fernandez-Silva et al. (2008)	AGCATCAAGGATAAGAAGCACA	CCCCAAATTCCACTCAAAAT
SSR	GCM262	Fernandez-Silva et al. (2008)	TCACCAGCTGAGTTCTTTGC	TAATTCCGGCGATTCCTAGT
SSR	GCM548	Fernandez-Silva et al. (2008)	AACAGGTAGAGGAAAGCATG	TGACCCACTAGTACATCTCTC

## Sheet: SNP-based markers
Marker type	Name	Reference	Forward primer sequence (5'-3')	Reverse primer sequence (5'-3')	Oligo 3	Flanking sequence and polymorphism (5'-3')
CAPS	AluICAPS	Boualem et al. 2008	ACATTCAATTCAACAAATCTTCAGTTC	GGGTATAGTAATTACAGTAAAGAGTGG
SNP	AI_09-F07	Deleu et al. (2009)	AGGAGTGACATCTTTGGCGAG	CTCACCAACTTTCCACATCCG	CTTGGTGCTGTTCATGGAAT
SNP	AI_09-G07	Deleu et al. (2009)	CACTATTTACCGGGTTAACGATCC	TTCCTCTCAAGGCTTACTTGGTTC	GTGTGCGCATTATTGGTAATTTT
SNP	AI_13-F02	Deleu et al. (2009)	GTCGAGGAAATACGTTCAGGAGTT	CCTATAATCCCAAAATCCCAGTTG	GAAACAGCAATTTTACTTCATTGTAAC
SNP	AI_18-E05	Deleu et al. (2009)	GGACTGTGGTCAATGTCCATTTTA	CCACTTCAAAATCAGGATCATCAC
SNP	AI_35-A08	Deleu et al. (2009)	CACTACCAATTCCTCAAATCCAAC	CAACTCACTGACTCGTTACAGACG	CTGGGAGTTCAACTTTAAGGACTT
SNP	CMPSNP1003	Blanca et al. 2011	ACTTCGTCAGTAACGGACCAATCCCTTCCTGTTCTTGGCCT	GAGTCGAGGTCATATCGTCAATCCCTTCCTGTTCTTGGCCC	ACCTCAATCCTTCAAACCCTAATGTTCGACTGTCGCCGCAAGAGTCTGCCTATAGTGAGTC	GCTTCCAACGACGACTTCCTCGAACAAATGCTCAACACAATCCCTTCCTGTTCTTGGCC[T/C]GACCTCAATCCTTCAAACCCTAAATCCCCTTGGGACCTTAACCCCATTAATAAACCCTCTA
SNP	CMPSNP1009	Blanca et al. 2011	ACTTCGTCAGTAACGGACGTTCATTTCCACAGTCTCTCTTCCGT	GAGTCGAGGTCATATCGTGTTCATTTCCACAGTCTCTCTTCCGC	CTATTAGCACGCTTGAGATGACCTAATGTGCCAGGACGACAGCTGTCTGCCTATAGTGAGTC	GGTGAAGGAAAACTTATATATTTTAGAAACACTCTTTCATTTCCACAGTCTCTCTTCCG[T/C]TCTATTAGCACGCTTGAGATGACGACCGACATGGGACCTCCACCGCCAAGAAACACTTTCT
SNP	CMPSNP1021	Blanca et al. 2011	ACTTCGTCAGTAACGGACGTTAGCAGCCGGTGAAATGGATACA	GAGTCGAGGTCATATCGTGTTAGCAGCCGGTGAAATGGATACC	TATCATTAAAACCACTTTCAGCACAGTGATTACTCACCGGACGATACGTCTGCCTATAGTGAGTC	GGCACCTGTGCTAATGATGCTGACCAGTCTTGTGCTGCTGAAAGTGGTTTTAATGATAG[T/G]GTATCCATTTCACCGGCTGCTAAGGGAAAGGATTTAAGTGGAGAAGCTGTGAATTCACCTC
SNP	CMPSNP1035	Blanca et al. 2011	ACTTCGTCAGTAACGGACGTTCAGCCCCTAGCTGAAACGATA	GAGTCGAGGTCATATCGTGTTCAGCCCCTAGCTGAAACGATG	TCACTTTTCCTGTGATATGAATGAAGCCTGAGAGTATGTCGTCCGGTCTGCCTATAGTGAGTC	ACTAAGGGAGCTGTCATCAGCAAACATTCTAAGCCCATTCATATCACAGGAAAAGTGAT[T/C]ATCGTTTCAGCTAGGGGCTGAACCATTTTGTCCAAAAGCATAAGCACAGCGTACACTTCAT
SNP	CMPSNP1057	Blanca et al. 2011	ACTTCGTCAGTAACGGACGCATGTCGATCTACGACACCAACATT	GAGTCGAGGTCATATCGTGCATGTCGATCTACGACACCAACATC	AAGGAAACAAGAACAACTTAAACAACCAGATCATTGCCGTTCGGTGGTCTGCCTATAGTGAGTC	GTTCCAGAAGATGGCCAAAAGTTGATCAGTGAGCTCATGTCGATCTACGACACCAACAT[T/C]CAAGGAAACAAGAACAACTTAAACACTGGTAACAGTGCCACCACAGAGAACCAAAATCTCC
SNP	CMPSNP1077	Blanca et al. 2011	ACTTCGTCAGTAACGGACTTTCGTGCAAGAATTCAAGAGAAAA	GAGTCGAGGTCATATCGTTTTCGTGCAAGAATTCAAGAGAAAG	ACAAGAAAGACATTAGTGGAAACTGGTGTGCAATCACGAGTATCTTGGTCTGCCTATAGTGAGTC	GGTGGTGAAGATTTTGACAATAGATTGGTTAACCATTTCGTGCAAGAATTCAAGAGAAA[A/G]AACAAGAAAGACATTAGTGGAAACCCCAGAGCACTAAGAAGATTAAGAACAGCTTGTGAAA
SNP	CMPSNP1133	Blanca et al. 2011	ACTTCGTCAGTAACGGACGCAAGATCAAGGCATTCTTCGTTCGA	GAGTCGAGGTCATATCGTGCAAGATCAAGGCATTCTTCGTTCGG	TTTCTCATCTCCAACTCTTGGTAAGCATCGTGCCCTTTCGCAGGTCTGCCTATAGTGAGTC	TCAACCGATTATCGTATTCTCGCCGCCGATCGCCTCAAGATCAAGGCATTCTTCGTTCG[A/G]TTTTCTCATCTCCAACTCTTGGATCCTCCACCGGAGTCGCTTACTCTCTTCTACCTCCCTC
SNP	CMPSNP1155	Blanca et al. 2011	ACTTCGTCAGTAACGGACGAACCACACTCACAAGCCCACTTT	GAGTCGAGGTCATATCGTGAACCACACTCACAAGCCCACTTG	TTCGTCTTTTAGAATTCTAGGAACGTTGCACCATACATCGAAGTGAGAGTCTGCCTATAGTGAGTC	TGCTCCGTTCTTCTTCTTCTTCTTCTAGGGTTTTAGGAACCACACTCACAAGCCCACTT[T/G]CTTCGTCTTTTAGAATTCTAGGAACCACTCTCACAAGCCTTACATCAACATGGCCCCCGAT
SNP	CMPSNP1167	Blanca et al. 2011	ACTTCGTCAGTAACGGACGCGTTTTTGACTGGGAGATTTTGGTTC	GAGTCGAGGTCATATCGTGCGTTTTTGACTGGGAGATTTTGGTTG	ACATGCAACTATCTGAAGTTCATTGTGGCAAATCAGATACGGTACTTGTCTGCCTATAGTGAGTC	AATTCACGGACTGGTAAAAACGAAATCAAAGAGAAATGAACTTCAGATAGTTGCATGTG[C/G]AACCAAAATCTCCCAGTCAAAAACGAAGAACCAAACAGCTCTGGAATCAATGTCACTCTTC
SNP	CMPSNP144	Blanca et al. 2011	ACTTCGTCAGTAACGGACGGGAAAAGGTGATCCAGACGAAAGTT	GAGTCGAGGTCATATCGTGGGAAAAGGTGATCCAGACGAAAGTG	AGGATTACTCATCGGACTGTTTCAACTGCTTGATGCCGCACACTGTCTGCCTATAGTGAGTC	AGCTTTCAAGACGATGATGTCTCAAATGAATTCTCAAAACAGTCCGATGAGTAATCCTA[A/C]ACTTTCGTCTGGATCACCTTTTCCAATACCTCCGACATTTGCAACTGGCACGACAGTTACT
SNP	CMPSNP147	Blanca et al. 2011	ACTTCGTCAGTAACGGACGGCTGTTTTTGCCTTTCAATTGAGAAAT	GAGTCGAGGTCATATCGTGGCTGTTTTTGCCTTTCAATTGAGAAAC	CTGTACATAATGGTCATGCTTTGGTGTCGATTAGCTGGCGACTAACGTCTGCCTATAGTGAGTC	CTTCGGCAAGAGTTCGATAGGCGTCAGGCCGATGCTGTTTTTGCCTTTCAATTGAGAAA[T/C]CCTGTACATAATGGTCATGCTTTGTTAATGAATGATACACGAAAGCGACTTCTAGATATGG
SNP	CMPSNP181	Blanca et al. 2011	ACTTCGTCAGTAACGGACGCATTCTCGTCATTCCGGTCAAAAT	GAGTCGAGGTCATATCGTGCATTCTCGTCATTCCGGTCAAAAC	TAAGTAGCCCTAAATCACGCCTGGGGTCGAGTCCAGTGAAACGTCTGCCTATAGTGAGTC	TCTGATAACAATCCGGCAATGGCTACCGGCGTTCATCATTCTCGTCATTCCGGTCAAAA[T/C]ATAAGTAGCCCTAAATCACGCCGCTCTCCACGTCCAGTGTCGTCGCCGTGGACTCAGATTG
SNP	CMPSNP187	Blanca et al. 2011	ACTTCGTCAGTAACGGACGTTGTCCGGTATCGTTCCAACTGTA	GAGTCGAGGTCATATCGTGTTGTCCGGTATCGTTCCAACTGTG	AGTCGGATGGTATAGCCCCCGCGTGGAATACTGCTTGACGGGTCTGCCTATAGTGAGTC	CACTCTGTTCCTAACAATCCTAACAATGGAGATTCCTTGTCCGGTATCGTTCCAACTGT[A/G]CAGTCGGATGGTATAGCCCCAGATCCTGTTGGTGGAATCACCTTTCTGGTTCCCCAGTTTG
SNP	CMPSNP24	Blanca et al. 2011	ACTTCGTCAGTAACGGACGCGAGATTCCGCCGGAGATA	GAGTCGAGGTCATATCGTGCGAGATTCCGCCGGAGATC	CGTCACTCAGGCGACTTCTACCGATAGTCACGATCTGTGGCGTCTGCCTATAGTGAGTC	ATTCCACCGCGGATATTGTTATCCGACAAGTCCAGTCGGAGAAGTCGCCTGAGTGACGA[T/G]ATCTCCGGCGGAATCTCGCCGGAGAAGTCATTACCGGAAAGATWCAACAGCTTAAGATTCG
SNP	CMPSNP249	Blanca et al. 2011	ACTTCGTCAGTAACGGACAACAAGAAGGTCGGCGGCAT	GAGTCGAGGTCATATCGTAACAAGAAGGTCGGCGGCAC	GAGAACTAAAAATCGAGTATCGGACCAAGGGGCTCGACTTAGTCCGTCTGCCTATAGTGAGTC	CTCTGGTTCTGTTGCAATCGATATCGATATCCTTTCCGATACTCGATTTTTAGTTCTCA[A/G]TGCCGCCGACCTTCTTGTTCATGATGCTTCTGTCTCCTTCGCCAATCAGAAATCCTCCAAG
SNP	CMPSNP258	Blanca et al. 2011	ACTTCGTCAGTAACGGACGAATCACCCCAGGGCTTATATTCGA	GAGTCGAGGTCATATCGTGAATCACCCCAGGGCTTATATTCGC	TGACTCCCATACCCACTTTGTACATGGTACGCCAATCTAATGGTGAGTCTGCCTATAGTGAGTC	GGCTGAATCCAGCTGTTCAAGGGGCGGGACCTGGTGTACAAAGTGGGTATGGGAGTCAA[T/G]CGAATATAAGCCCTGGGGTGATTGGATATGGAAGTCAAAGTGGTGTGCAGGGTGGATATCC
SNP	CMPSNP264	Blanca et al. 2011	ACTTCGTCAGTAACGGACATTGCCAGGCTGGATCTTTTGAT	GAGTCGAGGTCATATCGTATTGCCAGGCTGGATCTTTTGAA	TTTTAGACAACATTTGACTATCCGAACCTTTGCACCGTTGGAATGGCGTCTGCCTATAGTGAGTC	TTTGGCTTTTGCTTTATCTTTTGCGAATGTTTTTATAATTGCCAGGCTGGATCTTTTGA[A/T]TTTTTAGACAACATTTGACTATCCGTAGCTGGAAATGCTAACCTCTACTTCTTTGCCTCCC
SNP	CMPSNP275	Blanca et al. 2011	ACTTCGTCAGTAACGGACCTCAAGTTGGACCTTTTAAAGGATGT	GAGTCGAGGTCATATCGTCTCAAGTTGGACCTTTTAAAGGATGC	TGATATCTGGCCCTAGTTCTATCGATGAACTATTCGCGTCTGAAACGTCTGCCTATAGTGAGTC	GGGAAGAAATCTCATCAGAAGCCAAACAGACTAACTCAAGTTGGACCTTTTAAAGGATG[T/C]ATGATATCTGGCCCTAGTTCTATGGTTGCCAATTGCCACATTAGTTCAAATGGGTATCATT
SNP	CMPSNP292	Blanca et al. 2011	ACTTCGTCAGTAACGGACCCGTGAGAGAGGAACTGAGGAAGA	GAGTCGAGGTCATATCGTCCGTGAGAGAGGAACTGAGGAAGG	ATTAATGGGGAAGGAACAAAGATGGTCACCACGCTTTGCACGAGTCTGCCTATAGTGAGTC	TCCTCTCCAGTTCCCCTCTAAGTAAGTCTTCCCTGTTCTTTGTTCCTTCCCCATTAATT[T/C]CTTCCTCAGTTCCTCTCTCACGGTTACCCCCACTGTACAATACACTCCATTTCTTTTTCCT
SNP	CMPSNP30	Blanca et al. 2011	ACTTCGTCAGTAACGGACCTTCTCCGTCTCTTCCTTCCCTCA	GAGTCGAGGTCATATCGTCTTCTCCGTCTCTTCCTTCCCTCG	GCTTTTCAACCTCAATTCGGTGGTTGGAAACGCAGCTACCTGTCTGCCTATAGTGAGTC	TCTCTTCCGATTTCACTCACTACTTTCCCTGTTCCACTTCTCCGTCTCTTCCTTCCCTC[A/G]AGCTTTTCAACCTCAATTCGCCGCCATACCTTCTTTTCAGTTCATCCCCATTTCTTGACGT
SNP	CMPSNP310	Blanca et al. 2011	ACTTCGTCAGTAACGGACGAAAAGGGAAGATGGAAGGAACTCTTA	GAGTCGAGGTCATATCGTGAAAAGGGAAGATGGAAGGAACTCTTC	AATTGGTTGTAGTAATAGGTACCTTAGCCATCTGATTGCGGGCTCAAGTCTGCCTATAGTGAGTC	ACACTACAGGGAGAGCCCCCTGGCGAATAAAAAAAGGTACCTATTACTACAACCAATTT[T/G]AAGAGTTCCTTCCATCTTCCCTTTTAGTTAAAATATAAATAGGGAAGGGGTCTTACCTCAC
SNP	CMPSNP320	Blanca et al. 2011	ACTTCGTCAGTAACGGACGGCACTTGTGGGTGTGAACACCAA	GAGTCGAGGTCATATCGTGGCACTTGTGGGTGTGAACACCAG	AGTGGCTTCGAACTTGAAAATAGTACCGGGCATTACTCACTCCAGTCTGCCTATAGTGAGTC	AATTTGAAGTAAGTTTGATCACCGAGAAATCAGGCATATTTTCAAGTTCGAAGCCACTG[T/C]TGGTGTTCACACCCACAAGTGCAGGTTCATATCCTGTCATTTTGTTCTTTCATGGCTTCAG
SNP	CMPSNP361	Blanca et al. 2011	ACTTCGTCAGTAACGGACGCGAATCATTTGGGGGAACCTGA	GAGTCGAGGTCATATCGTGCGAATCATTTGGGGGAACCTGG	GAAGATTAGGGATGATGGGTATACGCTTGGGTCCTGCCACAAGTCTGCCTATAGTGAGTC	ATTCTTGGCTCTACTCTTTGGAGCTCGATTTTGTGCTTCGAATCATTTGGGGGAACCTG[A/G]AGAAGATTAGGGATGATGGGTGTTTGAGAACTGAGGAAGGGAAGCTATGGGTACCAATTCC
SNP	CMPSNP410	Blanca et al. 2011	ACTTCGTCAGTAACGGACGAGCCCTCAATTCCACTTCAGATTT	GAGTCGAGGTCATATCGTGAGCCCTCAATTCCACTTCAGATTC	ACGGTTGCAAGACTGTTCATATGCAATACTTCACCGGGCGTGATGTCTGCCTATAGTGAGTC	GGACTAAGRCCAGGAGATTTTATGTGAATGGAGTCGATATGAACAGTCTTGCAACCGTC[A/G]AATCTGAAGTGGAATTGAGGGCTATTTGTGATTTTAAGTCCGTGGACAGTCAAATTGGAGC
SNP	CMPSNP431	Blanca et al. 2011	ACTTCGTCAGTAACGGACCAACACACTCTTCCATCAACACAAT	GAGTCGAGGTCATATCGTCAACACACTCTTCCATCAACACAAC	CTTTATTCTCTCTAACACCAAACACATCGCTAATAGAGTGAATCCCACGTCTGCCTATAGTGAGTC	AACCCACTTTCATTTTTGTCTCTCACAAGACACAACAACACACTCTTCCATCAACACAA[T/C]ACTTTATTCTCTCTAACACCAAACACTATGAGTAAACAGGATTTCATGAACATTCAGGCCT
SNP	CMPSNP437	Blanca et al. 2011	ACTTCGTCAGTAACGGACGCCCTCGGTTTCTACAACTCGATGTT	GAGTCGAGGTCATATCGTGCCCTCGGTTTCTACAACTCGATGTC	TAATGGCACAATCCTGATTATTAGCCTATAACGACCAGGCTCTCAGTCTGCCTATAGTGAGTC	GTAAGCTGTATTCCCAGACTACAATCCACATTGCCCCCTCGGTTTCTACAACTCGATGT[T/C]CTAATGGCACAATCCTGATTATTAAGGCAGACATAACTAGATCTCGACTTACCTGAGCATG
SNP	CMPSNP460	Blanca et al. 2011	ACTTCGTCAGTAACGGACGAGAATTGTGAAAGCCCAGCAGCA	GAGTCGAGGTCATATCGTGAGAATTGTGAAAGCCCAGCAGCC	CTATTATCTGCTAATGTACAAAGGACGGTCTTACCTGGCACGCAATTGTCTGCCTATAGTGAGTC	ATGATTTGATTTTAACTAGGGTTGGGAGCCTTGTCCTTTGTACATTAGCAGATAATAGT[T/G]GCTGCTGGGCTTTCACAATTCTATTCATTTGGAAGATAATGTGTTGGGTTACGATAATTAT
SNP	CMPSNP464	Blanca et al. 2011	ACTTCGTCAGTAACGGACTTTTAGCTGAGAGGGCTAGAGAAGCT	GAGTCGAGGTCATATCGTTTTTAGCTGAGAGGGCTAGAGAAGCC	ATGTTTATACCGCTAGTTATACTCCCAGTAATCAGGCGTCTGTTGGCGTCTGCCTATAGTGAGTC	TCAGATATACCTGCTTGTTTGGCCGTTGGCCGTATTTTAGCTGAGAGGGCTAGAGAAGC[T/C]GATGTTTATACCGCTAGTTATACTCCTAGAGAGAGGGACAAATTTGAAGGCAAAATAAGAG
SNP	CMPSNP5	Blanca et al. 2011	ACTTCGTCAGTAACGGACGCCTGAACCTGCTCGGCAGCT	GAGTCGAGGTCATATCGTGCCTGAACCTGCTCGGCAGCA	AATGACTAGAGACCTTCCTAAAATTGCTGTAGGGATCAACACGAGTCGTCTGCCTATAGTGAGTC	CAACCATCTAGTGAATTTGAGAAACCCAAACGGAATTTTAGGAAGGTCTCTAGTCATTC[A/T]GCTGCCGAGCAGGTTCAGGAGAATCCCCAGATGGAGCTCGAAAAGGTCAAGCGTAGTCTGA
SNP	CMPSNP540	Blanca et al. 2011	ACTTCGTCAGTAACGGACTTTTTCACCTCATCCTCTCCATTACT	GAGTCGAGGTCATATCGTTTTTTCACCTCATCCTCTCCATTACC	TATTATGGAAAGTCTCCATCCATCCGACAAGCCGTATGTGCTGGAGTCTGCCTATAGTGAGTC	CAAATCCTTTCCTTCCATGCTAGAGCAGCAGCAATTTTTCACCTCATCCTCTCCATTAC[T/C]TTATTATGGAAAGTCTCCATCCATATATTCACTTCTAAATCCATCCATCAAGACGAGGTAG
SNP	CMPSNP550	Blanca et al. 2011	ACTTCGTCAGTAACGGACCGATCCAACATTCAGGGAAGAACTCT	GAGTCGAGGTCATATCGTCGATCCAACATTCAGGGAAGAACTCC	GAATTTTACACAAAGATCCCGTATTAACACGAGTAGGTTTGGCCGGTCTGCCTATAGTGAGTC	CATTGATAGTCATACATAGAACCTTGAGGGAGGGCGATCCAACATTCAGGGAAGAACTC[T/C]TGAATTTTACACAAAGATCCCGAATTCTTCAACTATCTAATTTTAAGGATGATTCAAGTCC
SNP	CMPSNP56	Blanca et al. 2011	ACTTCGTCAGTAACGGACGCTATATGTCGATTTGGGTAGAAGAGTT	GAGTCGAGGTCATATCGTGCTATATGTCGATTTGGGTAGAAGAGTC	TATTGTCTAGTAAGTAGTCGCGAACAACGGTGTTTCCTACGGCGAGGTCTGCCTATAGTGAGTC	ATATTATTTAAATCACCGTTCGTGGGTGCGTCCATTCGCGACTACTTACTAGACAATAC[A/G]ACTCTTCTACCCAAATCGACATATAGCTTTCAATTTGGCGCATTTGACTTTCCTATTCTTT
SNP	CMPSNP571	Blanca et al. 2011	ACTTCGTCAGTAACGGACGTGTACAAGGAGAGACGGCTGTGAT	ACTTCGTCAGTAACGGACGTGTACAAGGAGAGACGGCTGTGAT	GTTGGAGTTGAAGAGGGTGTGGACCTACTGGAATCTGCGACTGTCTGCCTATAGTGAGTC	CCACTGGAGAACCGCCTTCCACCGCCGTCTCCTCCTCCACACCCTCTTCAACTCCAACC[A/G]TCACAGCCGTCTCTCCTTGTACAACGGCGGCCGAGATGATCAGAACCGGCCGCCACCTCTC
SNP	CMPSNP579	Blanca et al. 2011	ACTTCGTCAGTAACGGACCAGTCACGTCATTGTCGAAGTTTCT	GAGTCGAGGTCATATCGTCAGTCACGTCATTGTCGAAGTTTCA	TCATTCATTCTTTGTTTGGTCGTCACATACCGTGAGCCGCCTAGTCTGCCTATAGTGAGTC	TTCCCCCGTTGCCGTAAACACTGAACTGAGCTTCACAGTCACGTCATTGTCGAAGTTTC[A/T]TTCATTCATTCTTTGTTTGGTCGTCGCCGAGACATAGAGAATGCAGTCTCTTCCATCAGAT
SNP	CMPSNP65	Blanca et al. 2011	ACTTCGTCAGTAACGGACTGCTGGGAATCTCTTAGTTCGGAAA	GAGTCGAGGTCATATCGTTGCTGGGAATCTCTTAGTTCGGAAG	TTGATGGAATAGGAAGGTTTGAACTTAGCTGACCTGCGCCTCTGTCTGCCTATAGTGAGTC	ATTCTAGATATTAGGATTTTTAATACGGATAGGCATGCTGGGAATCTCTTAGTTCGGAA[A/G]CTTGATGGAATAGGAAGGTTTGGACAAGTGGAGCTTATTCCTATAGATCACGGTCTTTGTT
SNP	CMPSNP665	Blanca et al. 2011	ACTTCGTCAGTAACGGACGCGAAAAAGTTTCCTAATGCAGACCCA	GAGTCGAGGTCATATCGTGCGAAAAAGTTTCCTAATGCAGACCCG	TAGCTCTTCGTTTACTTGAACGACGGTCCACTACTCGATGCGCTGTCTGCCTATAGTGAGTC	AGTGGCATGAGAAAAAAAGATCCGATACCTCTGTCGAAAAAGTTTCCTAATGCAGACCC[A/G]CTAGCTCTTCGTTTACTTGAACGTCTGCTTGCATTTGATCCTGATGATCGCCCTTCCGCTG
SNP	CMPSNP671	Blanca et al. 2011	ACTTCGTCAGTAACGGACGAGAAGTAAAAGGAAACCACAGATCCAA	GAGTCGAGGTCATATCGTGAGAAGTAAAAGGAAACCACAGATCCAG	ACCTAATTAAATAGTGGCTACATCAATGCCGTACCAGTATGTTCCGGGTCTGCCTATAGTGAGTC	CGTCCGGCTGATGCATAAAAAGACCATGATAAATGATGTAGCCACTATTTAATTAGGTT[T/C]TGGATCTGTGGTTTCCTTTTACTTCTGTTTTCTTTAATCCTTTCTTGAATTGTATGAACAA
SNP	CMPSNP677	Blanca et al. 2011	ACTTCGTCAGTAACGGACGGGGGACTTCATACGGCTCAAGTATTC	GAGTCGAGGTCATATCGTGGGGGACTTCATACGGCTCAAGTATTG	TAGAAGATGGCTATGTTCAGTTGCTAATCGGCATGTACCTGGTAACAGTCTGCCTATAGTGAGTC	GCATATTCTACATTTCTTCCATATTCGAAGAAGTGGGGACTTCATACGGCTCAAGTATT[C/G]GTAGAAGATGGCTATGTTCAGTTGTATATTTTCACAGGTTTCTCATATGTGGCACGGTTAT
SNP	CMPSNP687	Blanca et al. 2011	ACTTCGTCAGTAACGGACCGGGGCATTAGCAGTCTTGACTTA	GAGTCGAGGTCATATCGTCGGGGCATTAGCAGTCTTGACTTG	GTAAATGGAGCTTCTTCATCTTCGATAGACAACCACGTCGCATCTGGTCTGCCTATAGTGAGTC	ATCTACTGGTGACTTAGGCATACAAGCTGGTGTATACGGGGCATTAGCAGTCTTGACTT[A/G]TGTAAATGGAGCTTCTTCATCTTCTTCACTGCCGTATGCAGGTGCTGATGTTCCTGGACTG
SNP	CMPSNP718	Blanca et al. 2011	ACTTCGTCAGTAACGGACGCACTTTTTTTCTACGCCATCTTCCT	GAGTCGAGGTCATATCGTGCACTTTTTTTCTACGCCATCTTCCA	TTTCAAACATGTCAGAAATTGGGCACTGCGCCAACCTTAGTGGGGTCTGCCTATAGTGAGTC	TCCTTCATCACCTTCTTGTATTCCTCATCCAGATCACCAATTTCTGACATGTTTGAAAC[A/T]GGAAGATGGCGTAGAAAAAAAGTGCTTTCCCAGTCAGTGTCGTTAATCTCAGTTTCCACTG
SNP	CMPSNP751	Blanca et al. 2011	ACTTCGTCAGTAACGGACCCGACTGCAGAATCCCCGATT	GAGTCGAGGTCATATCGTCCGACTGCAGAATCCCCGATC	AGACAACCTTGAAAACATAATCAGAGTCGAATATACCATCGTAACGCGTCTGCCTATAGTGAGTC	ATGTCTAATTTGCAATCCAATTTCAATCAGAAGATTGATTATGTTTTCAAGGTTGTCTT[A/G]ATCGGGGATTCTGCAGTCGGCAAATCCCAACTCCTTTCTCGTTTTGCTAGGAATGAGTTCA
SNP	CMPSNP766	Blanca et al. 2011	ACTTCGTCAGTAACGGACCTCAAAACCCTGATGCAAATCAAA	GAGTCGAGGTCATATCGTCTCAAAACCCTGATGCAAATCAAG	TGATGACACTCCAAATGTGTAGCCAAGCGGGTAGCAATGGTTGTGTCTGCCTATAGTGAGTC	AGTTCATGGTATGGCTATGAATAAACTTGGAAGGACCTACACATTTGGAGTGTCATCAG[T/C]TTGATTTGCATCAGGGTTTTGAGCACAACTTTTACTCTGTCCTTAATGGTAGAGGATTGTG
SNP	CMPSNP769	Blanca et al. 2011	ACTTCGTCAGTAACGGACGATGCTGGCTTTCGGGTATTGAT	GAGTCGAGGTCATATCGTGATGCTGGCTTTCGGGTATTGAC	TTTCCACACAGATGTTAAACCCGAGCGTTTATGGTATGATGCCACGTCTGCCTATAGTGAGTC	TCTATCACAACAGCCAAAAATGGCTCCTGAAATTGTTGGTTTAACATCTGTGTGGAAAC[A/G]TCAATACCCGAAAGCCAGCATCCGTAACCTGGATGAGAATGGTACCATCCTACAACGTTCT
SNP	CMPSNP774	Blanca et al. 2011	ACTTCGTCAGTAACGGACTCCTCTTTGGGAAATAGCTTCATCT	GAGTCGAGGTCATATCGTTCCTCTTTGGGAAATAGCTTCATCC	ATTGCTCCTTATTCTTTGGAGGGGCTGGTTAGTCGCACACGTAGTCTGCCTATAGTGAGTC	GTATTGATAGAAAAAGAGAGAAACGAATCCTTAGAACCTCCAAAGAATAAGGAGCAATC[A/G]GATGAAGCTATTTCCCAAAGAGGATCTGAAGAAGTCACAACAAATGAGGTTGGCTTATCCT
SNP	CMPSNP788	Blanca et al. 2011	ACTTCGTCAGTAACGGACTCCTCCTTTGTCTTCCATGACAAATA	GAGTCGAGGTCATATCGTTCCTCCTTTGTCTTCCATGACAAATG	ATTAGGGAAAGAGTCATGTGCTAGTGTGATTAGCTCTACGGCAGCGTCTGCCTATAGTGAGTC	TGACCAAGCCAACCACTGCTGTTAAGAAGTTAAGTCCTCCTTTGTCTTCCATGACAAAT[A/G]CATTAGGGAAAGAGTCATGTGCTAGGTGTCAGCAAGGTTTCTTCTGTTCAGACCATGGTAC
SNP	CMPSNP83	Blanca et al. 2011	ACTTCGTCAGTAACGGACGCCCTTGCTATTGTTTTCCTTCAACTA	GAGTCGAGGTCATATCGTGCCCTTGCTATTGTTTTCCTTCAACTG	TTACAAAAAGATTCAGCTTGTTCTACTAGGTGCTCATCGGTTCGTAAGTCTGCCTATAGTGAGTC	AAAACATGGACACGTTGGTTTTTCTTTTGGAAGGAGAACAAGCTGAATCTTTTTGTAAG[T/C]AGTTGAAGGAAAACAATAGCAAGGGATTTTGGTCCATGGAATTTTGCTAAACCTCACAAAT
SNP	CMPSNP886	Blanca et al. 2011	ACTTCGTCAGTAACGGACGTCGATTTCGATTTTGATTGTGGGT	GAGTCGAGGTCATATCGTGTCGATTTCGATTTTGATTGTGGGC	TTTGATTTTATGATTGGGATTGACAGTGGGTATATGACGCAATTCGGTCTGCCTATAGTGAGTC	TCAATTCTCTGGAATCCCCAACGCATTGTGTAAGTTCAATCCCAATCATAAAATCAAAC[A/G]CCCACAATCAAAATCGAAATCGAAATTGAAAATTCCTCTGTTTTTGGTTTGCAGCTTCTAC
SNP	CMPSNP889	Blanca et al. 2011	ACTTCGTCAGTAACGGACCTTTGCCACAACCACCACGTAA	GAGTCGAGGTCATATCGTCTTTGCCACAACCACCACGTAT	GTGGAGCAACCTCCAAGGATACACGGTATTGTGGGCACAGGATGTCTGCCTATAGTGAGTC	GACGAGGGGGAGACGGGTGGCGGCAACGGCAAGGCCAGCTTTGCCACAACCACCACGTA[A/T]GGTGGAGCAACCTCCAAGGATAAGGAAGGAAAAACCGGCGGCCGCCATGACCTCCGATGAA
SNP	CMPSNP890	Blanca et al. 2011	ACTTCGTCAGTAACGGACGGGAAGATGAAATTGCAGAGAGAAT	GAGTCGAGGTCATATCGTGGGAAGATGAAATTGCAGAGAGAAG	GGAAGTTTTAGGTTTGAAGAAAGGATCTGCCGACTATTCTCGCACGTCTGCCTATAGTGAGTC	TTTTACCAACCATGGCCACTTCACTCATCGCTGCCCTTTCTTCAAACCTAAAACTTCCT[A/C]TTCTCTCTGCAATTTCATCTTCCCCTTCAACCTTTCGACTCCAAACCCAAACCGTTCCATT
SNP	CMPSNP925	Blanca et al. 2011	ACTTCGTCAGTAACGGACGTCCAGAAACCCCAGCATTGAATA	GAGTCGAGGTCATATCGTGTCCAGAAACCCCAGCATTGAATG	TGAAGATAACAAAAGTAAACTTCCTTCGTCGAAGCCTAAGACTGCACGTCTGCCTATAGTGAGTC	CCCACAAGGGTTTTGCTTATCAAGAAGCTTACAAGGAAGTTTACTTTTGTTATCTTCAG[T/C]ATTCAATGCTGGGGTTTCTGGAGCTCTTACTTATGATGAGGCTCTCCAACAATCTATGACC
SNP	CMPSNP97	Blanca et al. 2011	ACTTCGTCAGTAACGGACGTTTATCGAGGCAAGTCGTTGCCA	GAGTCGAGGTCATATCGTGTTTATCGAGGCAAGTCGTTGCCG	GAACATTGTTGCCTTTTATTTACTCATAACGATTCGTGTGACAGTTCGTCTGCCTATAGTGAGTC	AGTCTTGGAGACGCCAAGAACTTCTCCGGCGTTTCACTTTATCGAGGCAAGTCGTTGCC[A/G]GGAACATTGTTGCCTTTTATTTACGCAGCTAATGCGAGTAACTCGGGTAATGGCAATTTGT
SNP	CMPSNP998	Blanca et al. 2011	ACTTCGTCAGTAACGGACAAGCCGAGAAACCACAGCACAA	GAGTCGAGGTCATATCGTAAGCCGAGAAACCACAGCACAG	ACACACAAAATATAGATTTGTTCGTGACTGTCAGGTTTTCCGCATACGGTCTGCCTATAGTGAGTC	GAAAGGACTTGCATAGCAAATGTATCTTAATTAACGAACAAATCTATATTTTGTGTGTT[T/C]TGTGCTGTGGTTTCTCGGCTTTATTCATCCTCCATCTCTCCATGTCTTCACTTTTGTGTAA
SNP	F116	Deleu et al. (2009)	AAGTATTCTTGGCGGAATAG	CGATTTAATTCCAAACTACC	GGAGGATTTGATTGTGGATAAA
SNP	FR14F22	Deleu et al. (2009)	TATCAGTTGCTGAGCTTGGAAAAG	CTGCATTATGTTGACTGCATTGTC	GCGGAGAAGTTTTCCTTGATTT
SNP	HS_06-D02	Deleu et al. (2009)	AGCTTGCACATTTTGCTGTG	AATGAGTCTGACAGTGATTCCAC
SNP	HS_20-C04	Deleu et al. (2009)	CTCCAAGAGAAAACCGTTCG	TGCACTTGGAGAGTTCGACA
SNP	PS_07-E07	Deleu et al. (2009)	GTATCCCTTGAGTTCTGGCATTG	TTAACTGCATGGATCTTGTCAGC
SNP	PSI_25-H03	Deleu et al. (2009)	CTTCGCCTCTGAACTCAGAACT	TGAGACCCTTCCATTCCTTG
SNP	PSI36839	unpublished				TAATTTTTTAAGAGTATTTTAAACAATTTTCAAAACAAGAAGAGTTTGAACATAAATGA[A/G]CTTTTTCAAAAATATTTTTTTGAGGTAATAAATAAATTTCATTCTGATTTAAAATTCAAACATC
