# Supplementary material for: Mapping and Introgression of QTL Involved in Fruit Shape Transgressive Segregation into ‘Piel de Sapo’ Melon (Cucucumis melo L.)
Source: PLoS One. 2014 Aug 15;9(8):e104188. doi: 10.1371/journal.pone.0104188 (PMC4134209; doi:10.1371/journal.pone.0104188)
Supplement: File S3 — QTL detected for FL (Fruit Length), FD (Fruit Diameter) and FS (Fruit Shape) using the merged data from two locations of the F2 population from the cross ‘PS’ × PI124112, and the two sets of data independently at a LOD calculated for a significant level p = 0.05 by a permutation test (n = 1000) and at LOD>2.5. (XLSX) [file pone.0104188.s005.xlsx]

## Sheet: LOD>2.5
Cabrils+Zaragoza (LOD>2.5):
Trait	LG	QTL	Marker name	LOD peak	a†	d†	d/[a]†	R2
FL	II	flqs2.1	CMPSNP431	8.44097	3.0639	2.3	0.5	0.131701
FL	II		AluICAPS
FL	IIIb	flqs3b.1	ECM205	2.9237				0.0459103
FL	VIa	flqs6a.1-2	ECM52	9.515				0.122326
FL	VIa		ECM81					0.114876
FL	VIa		ECM81	9.55575				0.116234
FL	VIa		CMPSNP292					0.112991
FL	VIII	flqs8.1	GCM241	16.8468	-4.94865	-1.71155	-0.345862	0.306695
FL	VIII		CMAT141
FL	Xb	flqs10b.1	ECM220	3.01919				0.0398385
FL	Xb		CMTCN8
FD	IIIa	fdqs3a.1	CMGA128	2.80055				0.108106
FD	IIIa		CMPSNP540
FD	IIIa		CMPSNP275
FD	XII	fdqs12.1	ECM105	3.47031	-1.0251	-0.1739	-0.169642	0.203659
FS	II	fsqs2.1	CMPSNP431	6.74276	0.269155	0.201025	0.746874	0.13201
FS	VIII	fsqs8.1	GCM241	14.8513	-0.502025	-0.162705	-0.324097	0.304598
FS	VIII		CMAT141					0.305297
FS	XII	fsqs12.1-2	AI_09-G07	3.17776	0.12816	0.02973	0.231976	0.0576489
FS	XII		ECM67	3.60775
FS	XII		ECM105		0.14818	0.03102	0.20934	0.0607212
Cabrils (LOD>2.5):
Trait	LG	QTL	Marker	LOD peak	a†	d†	d/[a]†	R2
FL	I	flqs1.1	F116	2.60684				0.0903518
FL	IIIb	flqs3b.1	CMPSNP769	4.65551				0.148262
FL	IIIb		ECM205					0.146991
FL	VIII	flqs8.1	GCM241	12.3973	17.3	-2.3	-0.1	0.579175
FL	VIII		CMAT141					0.580013
FL	VIII	flqs8.2	CMPSNP766	4.8904				0.0546211
FL	VIII		ECM88					0.113768
FL	VIII		ECM128					0.114003
FD	XII	fdqs12.1	ECM67	3.0463	-1.0403	-0.1597	-0.153513	0.26262
FD	XII		ECM105		-1.096	-0.0823	-0.0750912	0.425566
FS	II	fsqs2.1	CMPSNP774	2.94106	0.248105	0.199015	0.80214	0.120735
FS	II		CMPSNP431					0.131199
FS	IIIb	fsqs3b.1	CMN22_85	4.62987				0.20413
FS	V	fsqs5.1	CMTCN9	5.47152				0.218279
FS	V		ECM129					0.217784
FS	V		ECM92					0.144841
FS	V		CMPSNP788					0.13795
FS	VIII	fsqs8.1	CMPSNP181	7.07939	1.5	-0.2	-0.1	0.292194
FS	VIII		GCM241					0.545913
FS	VIII		CMAT141					0.5406
Zaragoza (LOD>2.5):
Trait	LG	QTL	Marker	LOD peak	a†	d†	d/[a]†	R2
FL	II	flqs2.1	CMPSNP431	4.681	4.5	1.7	0.4	0.106146
FL	II		AluICAPS					0.110173
FL	VIa	flqs6a.1	ECM52	4.53644				0.064681
FL	VIa		ECM81					0.0797982
FL	VIa		CMPSNP292					0.0796994
FL	VIII	flqs8.1	GCM241	10.4797	18.7	-0.5	0	0.325543
FL	VIII		CMAT141					0.324215
FD	IIIa	fdqs3a.1	CMBR100	5.06203				0.303814
FD	IIIa		CMGA128					0.253663
FD	IVc	fdqs4c.1	PS_07-E07	2.9018				0.20464
FD	VII	fdqs7.1	CMPSNP1009	3.22137				0.238936
FD	VII		ECM77					0.18917
FD	VII		CMCAN90					0.260741
FS	II	fsqs2.1	CMPSNP431	6.37469	0.4	0.2	0.6	0.142512
FS	II		AluICAPS					0.118256
FS	VIII	fsqs8.1	GCM241	10.3739	1.9	-0.2	-0.1	0.254569
FS	VIII		CMAT141					0.255522
FS	XII	fsqs12.1	CMPSNP310	4.739	0.4	0.1	0.3	0.0656753
FS	XII		AI_35-A08					0.0845672
FS	XII		AI_09-G07					0.0854839
FS	XII		ECM67					0.0824904
†Only calculated for QTL in which the whole population was genotyped with the strongest linked marker(s)

## Sheet: LOD significant level<0.05
Cabrils+Zaragoza (LOD>2.5):
Trait	LG	QTL	Marker name	LOD peak	a†	d†	d/[a]†	R2
FL	II	flqs2.1	CMPSNP431	8.44097	3.0639	2.3	0.5	0.131701
FL	II		AluICAPS
FL	IIIb	flqs3b.1	ECM205	2.9237				0.0459103
FL	VIa	flqs6a.1-2	ECM52	9.515				0.122326
FL	VIa		ECM81					0.114876
FL	VIa		ECM81	9.55575				0.116234
FL	VIa		CMPSNP292					0.112991
FL	VIII	flqs8.1	GCM241	16.8468	-4.94865	-1.71155	-0.345862	0.306695
FL	VIII		CMAT141
FL	Xb	flqs10b.1	ECM220	3.01919				0.0398385
FL	Xb		CMTCN8
FD	IIIa	fdqs3a.1	CMGA128	2.80055				0.108106
FD	IIIa		CMPSNP540
FD	IIIa		CMPSNP275
FD	XII	fdqs12.1	ECM105	3.47031	-1.0251	-0.1739	-0.169642	0.203659
FS	II	fsqs2.1	CMPSNP431	6.74276	0.269155	0.201025	0.746874	0.13201
FS	VIII	fsqs8.1	GCM241	14.8513	-0.502025	-0.162705	-0.324097	0.304598
FS	VIII		CMAT141					0.305297
FS	XII	fsqs12.1-2	AI_09-G07	3.17776	0.12816	0.02973	0.231976	0.0576489
FS	XII		ECM67	3.60775
FS	XII		ECM105		0.14818	0.03102	0.20934	0.0607212
Cabrils :		FL	FD	FS
	Threshold (LOD)	4.25098	4.0317	4.41164
Trait	LG	QTL	Marker	LOD peak	a†	d†	d/[a]†	R2
FL	IIIb	flqs3b.1	CMPSNP769	4.65551				0.148262
FL	IIIb		ECM205					0.146991
FL	VIII	flqs8.1	GCM241	12.1194	-4.22275	-2.29705	-0.54397	0.579175
FL	VIII	flqs8.2	ECM88	4.8904				0.113768
FL	VIII		ECM128					0.114003
FS	IIIb	fsqs3b.1	CMN22_85	4.62987				0.20413
FS	V	fsqs5.1	CMTCN9	5.47152				0.218279
FS	V		ECM129					0.217784
FS	VIII	fsqs8.1	GCM241	7.07939	-0.412545	-0.156915	-0.380359	0.545913
FS	VIII		CMAT141					0.5406
Zaragoza:		FL	FD	FS
	Threshold (LOD)	6.01389	3.76031	3.86018
Trait	LG	QTL	Marker	LOD	a†	d†	d/[a]†	R2
FL	VIII	flqs8.1	GCM241	10.4797	-6.14375	-0.47595	0.077469	0.325543
FL	VIII		CMAT141					0.324215
FD	IIIa	fdqs3a.1	CMBR100	5.06203				0.303814
FD	IIIa		CMGA128					0.253663
FS	II	fsqs2.1	CMPSNP431	6.37469	0.297735	0.204055	0.685358	0.142512
FS	II		AluICAPS					0.118256
FS	VIII	fsqs8.1	GCM241	10.3739	-0.651425	-0.177035	-0.271766	0.254569
FS	VIII		CMAT141					0.255522
FS	XII	fsqs12.1	AI_35-A08	4.739	0.272165	0.119195	0.437951	0.0845672
FS	XII		AI_09-G07					0.0854839
†Only calculated for QTL in which the whole population was genotyped with the strongest linked marker(s)
